# Supplementary material for: RTL4, a Retrovirus-Derived Gene Implicated in Autism Spectrum Disorder, Is a Microglial Gene That Responds to Noradrenaline in the Postnatal Brain
Source: Int J Mol Sci. 2024 Dec 23;25(24):13738. doi: 10.3390/ijms252413738 (PMC11678650; doi:10.3390/ijms252413738)
Supplement: Supplementary file 1 [file ijms-25-13738-s001.zip]

Archive with 2 entries (2 files):
- ijms-3301339-supplementary.pdf
- Ishino Supplementary  Materials (3D movie of Iba1 staining).mp4
